# Supplementary material for: Characterization and virulence clustering analysis of extraintestinal pathogenic Escherichia coli isolated from swine in China
Source: BMC Vet Res. 2017 Apr 8;13:94. doi: 10.1186/s12917-017-0975-x (PMC5385051; doi:10.1186/s12917-017-0975-x)
Supplement: Supplementary file 1 — MLST and VR genes profiles. (XLSX 16 kb) [file 12917_2017_975_MOESM1_ESM.xlsx]

## Sheet: VR genes profiles
Srains	Virulenc-related genes																				phylogenetic groups
	iut	vat	fimH	fyuA	ireA	papC	papA	sfaA	kpsMII	hlyD	hraA	afa	traT	iroN	kpsMIII	ibeA	usp	cnf1	ompA	focG
PxECZN1Y																			+		A
PxECZPF1						+													+		A
PxECZ01C			+																+		D
SxE-15			+																+		B1
PxECZ01Y			+								+								+		A
PxECZF2			+			+													+		A
SxE-11			+			+					+								+		A
SxE-12	+					+													+		A
PxECZPb2Y	+																		+		A
PxECZF4d	+													+					+		D
CZN3C	+										+								+		D
PxECZN3	+	+																	+		A
P8	+	+	+																+		A
PxECZF4C2	+		+																+		D
SxE-5	+		+																+		A
SxE-10	+		+																+		A
SxE-8	+		+												+				+		D
PxECZP3Y	+		+										+	+					+		A
PxECZB1C	+		+										+	+					+		D
SxE-18	+		+								+		+						+		A
CZ07N1	+												+						+		A
PxECZF4	+	+	+										+						+		B1
SxE-19	+	+	+										+						+		A
PLXE-2	+	+	+										+						+		A
P2	+	+	+										+						+		A
P4	+	+	+										+						+		A
P5	+	+	+										+						+		A
P7	+	+	+										+						+		A
P9	+	+	+										+						+		A
DCE-4	+	+	+									+	+						+		A
PxECZF3	+	+											+						+		A
PLXE-3	+	+											+						+		A
SxE-1	+	+	+	+					+				+						+		D
P1	+	+	+	+									+						+		A
PxECZP1		+	+										+						+		A
PxECZF3Y		+	+										+						+		A
PxECZF4Y		+	+										+						+		B1
SxE-17		+	+										+						+		B1
PxE11-1		+	+										+						+		D
DCE-7		+	+										+						+		D
P6		+	+										+						+		A
P3		+	+					+					+						+		A
DCE-3		+	+									+	+						+		A
SxE-6			+									+	+						+		A
SxE-2		+	+								+								+		A
SxE-16		+	+								+								+		D
PxECZ01		+	+																+		B1
SxE-20		+	+	+							+		+						+		D
PxECZP1Y	+	+	+	+	+								+	+					+		A
PxECZP2Y	+	+	+	+	+								+	+					+		A
PxECZF2Y	+	+		+	+								+	+					+		A
HeB131201	+	+	+	+									+	+					+		A
PxECZPF1C	+	+		+	+	+							+	+					+		D
SxE-13		+	+		+	+			+		+		+						+		D
SxE-14		+	+		+	+			+				+	+					+		D
PxECZP3			+			+							+	+					+		B1
PxECZPb3			+			+							+	+					+		A
DCE-8	+	+	+	+					+							+	+		+		B2
JX131101	+	+	+	+	+	+	+		+				+	+		+	+		+		B2
DCE-9	+	+	+	+		+			+	+	+		+	+			+	+	+		B2
DCE-6	+	+	+	+		+	+		+	+	+		+	+			+	+	+		B2
DCE-2	+	+	+	+		+			+	+	+			+			+	+	+		B2
DCE-1	+	+	+	+		+			+	+	+			+			+	+	+		B2
DCE-5	+	+	+	+			+		+	+	+			+			+	+	+		B2
"+" refers to the existence of a certain virulence gene in certain isolate

## Sheet: MLST data profiles
Strains	ST	Allele
		adk	fumC	gyrB	icd	mdh	purA	recA
PxECZ01C	1011	6	4	159	44	112	1	17
PxECZF4d	1011	6	4	159	44	112	1	17
PxECZB1C	1011	6	4	159	44	112	1	17
PxECZF4C2	1011	6	4	159	44	112	1	17
PxECZPF1C	117	20	45	41	43	5	32	2
SxE-1	648	92	4	87	96	70	58	2
SxE-13	648	92	4	87	96	70	58	2
SxE-8	457	101	88	97	108	26	79	2
SxE-16	457	101	88	97	108	26	79	2
DCE-7	788	142	67	13	150	91	115	11
DCE-6	12	13	13	9	13	16	10	9
DCE-2	12	13	13	9	13	16	10	9
DCE-5	12	13	13	9	13	16	10	9
CZN3C	354	85	88	78	29	59	58	62
DCE-9	961	13	13	9	13	16	126	9
DCE-1	961	13	13	9	13	16	126	9
DCE-8	141	13	52	10	14	17	25	17
JX131101	95	37	38	19	37	17	11	26
SxE-20	405	35	37	29	25	4	5	73
SxE-14	5170	20	45	56	43	70	50	2
PxE11-1	5171	34	284	431	25	28	16	4
